# Supplementary material for: Catquest-9SF questionnaire and eCAPS: Validation in a Canadian population
Source: PLoS One. 2020 Sep 25;15(9):e0237788. doi: 10.1371/journal.pone.0237788 (PMC7518613; doi:10.1371/journal.pone.0237788)
Supplement: S1 Dataset — (CSV) [file pone.0237788.s005.csv]

subj_id	gender	age	eth_cat	educ	income	ecaps_eyeforsx	ecapspreVAcat	ecapspreVAcontra	ecaps_antVA	ecaps_aniso	ecaps_monoc	ecaps_permpoor	ecaps_complexity	ecaps_glare	ecaps_nightdrive	ecaps_comorb	ecaps_improve	ecaps_treat	ecaps_timing	ecaps_qol1	ecaps_qol2	ecaps_qol3	ecaps_qol4	ecaps_qol5	ecaps_qol6	ecaps_qol7	ecaps_qol8	ecaps_qol9	ecaps_qol10	cat_t1_qx_a	cat_t1_qx_b	cat_t1_qx_c_1	cat_t1_qx_c_2	cat_t1_qx_c_3	cat_t1_qx_c_4	cat_t1_qx_c_5	cat_t1_qx_c_6	cat_t1_qx_c_7	ecapspreVAcat_1	ecapspreVAcat_2	ecapspreVAcat_3	ecapspreVAcontra_1	ecapspreVAcontra_2	ecapspreVAcontra_3	ecaps_antVA_1	ecaps_antVA_2	ecaps_complex	ecaps_qol1_1	ecaps_qol1_2
B1_053	2	76	4	2	1	2	2	4	2	0	0	0	1	1	1	1	2	2	1	NA	NA	NA	NA	NA	NA	NA	NA	NA	NA	1	1	1	1	1	1	0	1	1	0	1	0	0	0	0	0	1	0	NA	NA
B3_042	1	76	4	1	1	2	3	4	3	0	0	0	1	1	0	0	NA	NA	NA	2	2	1	NA	1	2	2	2	1	3	2	3	3	1	2	0	2	3	2	0	0	1	0	0	0	0	0	0	0	1
B4_008	1	70	2	2	NA	1	3	3	3	0	0	0	1	1	1	0	NA	NA	NA	3	1	3	NA	2	2	1	2	1	2	3	3	3	4	4	3	3	3	4	0	0	1	0	0	1	0	0	0	1	0
B4_014	1	59	4	4	3	1	3	4	3	0	0	0	1	1	1	0	NA	NA	NA	2	1	1	NA	1	1	1	2	1	1	2	4	2	1	2	1	3	3	2	0	0	1	0	0	0	0	0	0	0	1
B2_001	2	65	4	5	2	2	4	4	3	1	0	0	2	1	1	1	1	1	1	2	2	1	2	1	2	2	2	2	NA	2	2	2	1	3	2	2	2	2	0	0	0	0	0	0	0	0	1	0	1
B1_041	1	77	4	1	2	1	2	3	3	0	0	0	1	0	0	1	1	2	2	2	2	1	1	2	1	1	2	NA	1	2	2	3	1	2	1	2	3	3	0	1	0	0	0	1	0	0	0	0	1
B3_045	2	79	4	4	NA	2	NA	NA	3	0	0	0	1	0	0	0	NA	NA	NA	2	1	1	1	1	1	1	1	1	1	2	2	2	1	2	1	2	2	2	NA	NA	NA	NA	NA	NA	0	0	0	0	1
B3_084	1	59	4	2	NA	2	4	4	3	0	0	0	1	1	1	1	NA	NA	NA	2	1	1	1	1	1	1	1	1	1	2	2	2	1	2	1	1	1	2	0	0	0	0	0	0	0	0	0	0	1
B3_029	1	65	2	2	NA	1	2	4	3	0	0	0	1	1	1	0	NA	NA	NA	2	1	1	1	1	1	1	1	1	1	2	4	2	1	2	2	2	2	2	0	1	0	0	0	0	0	0	0	0	1
B1_093	2	65	3	5	4	2	4	4	3	0	0	0	1	1	0	0	NA	NA	NA	2	1	1	1	1	1	1	1	1	1	2	3	2	1	2	1	1	1	1	0	0	0	0	0	0	0	0	0	0	1
B3_031	1	67	4	1	3	1	4	4	3	0	0	0	1	0	1	0	NA	NA	NA	1	1	1	1	1	1	1	1	1	1	1	3	1	1	3	1	1	1	1	0	0	0	0	0	0	0	0	0	0	0
B1_146	2	74	4	2	NA	1	3	1	3	0	0	0	1	0	0	1	1	1	1	1	1	1	1	1	1	1	1	1	1	1	2	1	1	1	1	1	1	1	0	0	1	1	0	0	0	0	0	0	0
B3_083	1	75	2	2	2	2	4	3	3	0	0	0	1	1	0	0	NA	NA	NA	1	1	1	1	1	1	1	1	1	1	1	2	3	1	1	1	1	2	1	0	0	0	0	0	1	0	0	0	0	0
B3_008	2	76	4	5	4	2	4	4	3	0	0	0	1	0	0	0	NA	NA	NA	2	1	1	1	1	1	1	1	1	1	2	3	3	1	2	1	3	2	2	0	0	0	0	0	0	0	0	0	0	1
B4_021	1	78	4	4	4	2	4	4	3	0	0	0	1	1	1	0	NA	NA	NA	1	1	1	1	1	1	1	1	1	1	1	2	1	1	2	1	1	1	1	0	0	0	0	0	0	0	0	0	0	0
B4_027	2	67	4	5	NA	1	4	3	3	0	0	0	1	0	0	0	NA	NA	NA	2	1	1	1	1	1	1	1	1	1	2	3	2	1	2	2	2	1	2	0	0	0	0	0	1	0	0	0	0	1
B4_046	1	77	4	2	2	1	2	1	3	0	0	0	1	1	0	1	2	1	1	2	1	1	1	1	1	1	1	1	1	2	3	1	1	1	3	1	2	1	0	1	0	1	0	0	0	0	0	0	1
B4_055	1	75	4	1	NA	1	3	3	3	0	0	0	1	0	0	1	1	1	1	2	1	1	1	1	1	1	1	1	1	2	3	2	1	1	3	1	1	1	0	0	1	0	0	1	0	0	0	0	1
B2_011	1	79	2	4	NA	2	3	4	3	0	0	0	1	1	0	1	1	1	1	1	1	1	1	1	1	1	1	1	1	1	2	1	1	1	1	1	1	1	0	0	1	0	0	0	0	0	0	0	0
B1_005	2	58	4	2	4	1	2	2	3	0	0	0	1	1	0	0	NA	NA	NA	1	1	1	1	1	1	1	1	1	1	1	3	2	1	2	2	1	2	1	0	1	0	0	1	0	0	0	0	0	0
B1_019	2	63	4	4	2	2	3	2	3	0	0	0	1	1	0	1	1	1	1	1	1	1	1	1	1	1	1	1	1	1	1	1	1	1	1	1	1	1	0	0	1	0	1	0	0	0	0	0	0
B1_029	1	72	4	2	2	2	4	3	2	0	0	0	1	1	1	1	2	1	1	2	1	1	1	1	1	1	1	1	1	2	3	2	1	4	1	2	2	1	0	0	0	0	0	1	0	1	0	0	1
B1_098	1	64	2	2	2	2	4	4	3	0	0	0	1	0	0	0	NA	NA	NA	2	1	1	1	1	1	1	1	1	1	1	2	2	1	1	1	1	1	1	0	0	0	0	0	0	0	0	0	0	1
B1_103	2	64	4	2	1	2	1	3	3	0	0	0	1	0	0	1	1	1	1	2	2	1	1	1	1	1	1	1	1	2	2	1	1	1	1	1	2	1	1	0	0	0	0	1	0	0	0	0	1
B3_009	2	76	4	5	4	2	4	3	3	0	0	0	1	1	1	0	NA	NA	NA	2	1	1	1	1	1	1	1	1	1	2	3	4	2	3	1	2	3	2	0	0	0	0	0	1	0	0	0	0	1
B4_040	2	72	4	4	3	1	3	3	3	0	0	0	1	0	0	0	NA	NA	NA	2	1	1	1	1	1	1	1	1	1	2	3	2	1	1	1	1	1	1	0	0	1	0	0	1	0	0	0	0	1
B4_045	1	78	3	2	NA	2	4	3	3	0	0	0	1	1	0	0	NA	NA	NA	1	2	1	1	1	1	1	1	1	1	1	2	1	1	1	2	1	1	1	0	0	0	0	0	1	0	0	0	0	0
B1_043	1	73	4	5	NA	2	3	3	3	0	0	0	1	1	1	0	NA	NA	NA	1	1	1	1	1	1	1	1	1	1	2	2	4	1	4	1	4	4	2	0	0	1	0	0	1	0	0	0	0	0
B1_054	1	66	4	4	3	2	1	3	2	0	0	0	1	1	0	1	2	1	1	2	1	1	1	1	1	1	1	1	1	2	3	2	1	2	1	1	1	2	1	0	0	0	0	1	0	1	0	0	1
B1_072	2	80	1	3	3	2	4	2	3	0	0	0	2	1	1	0	NA	NA	NA	1	2	1	1	1	1	1	1	1	1	1	2	1	1	2	1	1	1	1	0	0	0	0	1	0	0	0	1	0	0
B1_078	2	69	4	5	4	1	4	4	3	0	0	0	1	0	1	0	NA	NA	NA	2	2	1	1	1	1	1	1	1	1	1	2	1	1	1	1	1	1	1	0	0	0	0	0	0	0	0	0	0	1
B1_089	1	59	3	2	NA	1	4	3	3	0	0	0	1	0	0	0	NA	NA	NA	2	1	1	1	1	1	1	1	1	1	0	3	3	1	2	1	1	3	0	0	0	0	0	0	1	0	0	0	0	1
B1_099	1	70	2	4	1	2	4	4	3	0	0	0	1	0	0	1	1	1	1	1	1	1	1	1	1	1	1	1	1	2	2	2	1	2	1	1	2	1	0	0	0	0	0	0	0	0	0	0	0
B1_174	1	58	4	4	NA	1	1	4	1	0	0	0	1	0	1	1	3	1	2	1	1	1	1	1	1	1	1	1	1	1	2	1	1	1	1	1	1	1	1	0	0	0	0	0	1	0	0	0	0
B1_195	2	83	2	5	4	1	3	2	3	0	0	0	1	0	1	1	1	1	2	2	2	1	1	1	1	1	1	1	1	1	3	2	1	1	1	1	2	1	0	0	1	0	1	0	0	0	0	0	1
B3_047	1	70	2	4	NA	1	3	4	3	0	0	0	1	1	1	1	1	1	1	2	2	1	1	1	1	1	1	1	1	2	NA	2	1	2	1	1	0	1	0	0	1	0	0	0	0	0	0	0	1
B3_053	2	73	2	5	3	2	4	4	3	0	0	0	1	1	1	1	1	1	1	2	1	1	1	1	1	1	1	1	1	2	2	1	1	2	1	1	2	1	0	0	0	0	0	0	0	0	0	0	1
B1_121	1	64	3	2	4	1	4	4	2	1	0	0	2	1	1	1	2	2	2	1	1	1	1	1	1	1	1	1	1	2	3	1	2	1	2	2	3	1	0	0	0	0	0	0	0	1	1	0	0
B2_009	2	73	4	1	NA	1	2	2	3	0	0	0	1	1	0	1	1	1	1	2	1	1	1	1	1	1	1	1	1	3	3	4	1	4	2	1	3	1	0	1	0	0	1	0	0	0	0	0	1
B3_055	1	71	2	1	2	1	1	4	3	0	0	0	1	0	0	0	NA	NA	NA	1	1	1	1	1	1	1	1	1	1	2	2	2	1	2	1	1	1	1	1	0	0	0	0	0	0	0	0	0	0
B1_114	1	80	2	1	4	2	1	3	3	0	0	0	2	0	0	1	1	2	2	1	1	1	1	1	1	1	1	1	1	2	4	1	1	1	1	1	1	1	1	0	0	0	0	1	0	0	1	0	0
B4_007	1	73	3	1	1	2	3	3	3	0	0	0	1	1	0	0	NA	NA	NA	1	1	1	1	1	1	1	1	1	1	2	3	2	1	2	1	1	1	1	0	0	1	0	0	1	0	0	0	0	0
B1_037	1	69	3	5	NA	1	3	4	3	0	0	0	1	1	1	0	NA	NA	NA	2	1	1	1	1	1	1	1	1	1	1	2	2	2	3	1	2	2	3	0	0	1	0	0	0	0	0	0	0	1
B4_029	1	58	3	2	1	1	3	1	3	0	0	0	1	0	0	0	NA	NA	NA	3	1	1	1	1	1	1	1	1	1	1	1	1	1	2	1	1	1	1	0	0	1	1	0	0	0	0	0	1	0
B1_042	1	75	3	4	2	1	3	4	3	1	0	0	1	0	0	1	2	1	2	2	1	1	1	1	1	1	1	1	1	2	3	4	1	3	1	0	4	1	0	0	1	0	0	0	0	0	0	0	1
B1_109	1	62	2	3	4	1	2	2	3	0	0	0	1	0	1	0	NA	NA	NA	2	1	1	1	1	1	1	1	1	1	2	3	4	1	2	1	1	2	2	0	1	0	0	1	0	0	0	0	0	1
B1_030	2	61	4	5	4	1	4	4	3	0	0	0	1	1	1	0	NA	NA	NA	2	1	1	1	1	1	1	1	1	1	2	3	2	1	1	1	2	1	2	0	0	0	0	0	0	0	0	0	0	1
B1_062	1	63	3	5	NA	1	4	4	3	0	0	0	1	1	1	0	NA	NA	NA	2	1	1	1	1	1	1	1	1	1	2	3	1	2	2	1	2	2	2	0	0	0	0	0	0	0	0	0	0	1
B3_005	2	75	2	2	4	1	4	4	3	0	0	0	1	1	1	0	NA	NA	NA	2	1	1	1	1	1	1	1	1	1	2	3	1	1	1	1	1	2	1	0	0	0	0	0	0	0	0	0	0	1
B4_061	2	69	2	2	NA	2	4	4	3	0	0	0	1	1	1	0	NA	NA	NA	1	1	1	1	1	1	1	1	1	1	1	3	1	2	2	1	2	2	1	0	0	0	0	0	0	0	0	0	0	0
B1_194	1	78	2	2	NA	1	2	3	3	0	0	0	1	1	1	1	1	1	1	2	1	1	1	1	1	1	1	1	1	1	3	2	1	2	1	1	2	1	0	1	0	0	0	1	0	0	0	0	1
B1_107	1	57	4	5	NA	2	3	3	3	0	0	0	1	0	0	0	NA	NA	NA	2	1	1	1	1	1	1	1	1	1	1	2	1	2	1	1	1	2	1	0	0	1	0	0	1	0	0	0	0	1
B1_142	1	84	2	4	2	1	3	3	3	0	0	0	1	1	1	1	1	1	1	2	3	1	1	1	1	1	1	1	1	2	3	3	1	2	2	1	2	1	0	0	1	0	0	1	0	0	0	0	1
B1_133	1	71	2	5	4	2	3	4	3	0	0	0	1	0	1	1	1	2	1	2	2	1	1	1	1	1	1	1	1	1	3	2	1	2	4	1	1	1	0	0	1	0	0	0	0	0	0	0	1
B3_004	1	76	2	2	NA	1	3	4	3	0	0	0	1	1	1	0	NA	NA	NA	2	1	1	1	1	1	1	1	1	1	2	3	2	2	3	1	3	3	3	0	0	1	0	0	0	0	0	0	0	1
B3_038	2	79	3	4	1	1	3	3	2	0	0	0	1	0	1	1	2	1	1	2	1	1	1	1	1	1	1	1	1	1	2	2	1	1	1	2	1	1	0	0	1	0	0	1	0	1	0	0	1
B3_039	2	75	4	5	4	2	3	3	3	0	0	0	1	0	0	0	NA	NA	NA	2	1	1	1	1	1	1	1	1	1	2	2	2	1	1	1	1	2	1	0	0	1	0	0	1	0	0	0	0	1
B3_075	1	80	4	4	1	2	3	4	3	0	0	0	1	1	1	0	NA	NA	NA	1	2	1	1	1	1	1	1	1	1	1	3	1	1	1	1	1	1	1	0	0	1	0	0	0	0	0	0	0	0
B1_145	2	55	3	5	NA	1	3	4	3	0	0	0	1	0	1	0	NA	NA	NA	2	1	1	1	1	1	1	1	1	1	2	0	1	1	1	1	1	2	1	0	0	1	0	0	0	0	0	0	0	1
B1_141	2	65	3	4	NA	2	4	4	3	0	0	0	1	0	0	0	NA	NA	NA	2	1	1	1	1	1	1	1	1	1	2	2	1	1	2	1	1	2	1	0	0	0	0	0	0	0	0	0	0	1
B1_175	1	50	4	2	NA	1	4	4	3	0	0	0	1	1	1	0	NA	NA	NA	3	1	1	1	1	1	1	1	1	1	3	2	4	1	4	1	1	2	1	0	0	0	0	0	0	0	0	0	1	0
B4_064	2	76	2	2	NA	1	4	3	3	0	0	0	1	0	1	0	NA	NA	NA	1	1	1	1	1	1	1	1	1	1	1	2	1	1	1	1	1	1	1	0	0	0	0	0	1	0	0	0	0	0
B1_100	1	67	4	1	2	2	4	4	3	0	0	0	1	0	0	0	NA	NA	NA	2	2	1	1	1	1	1	1	1	1	1	1	2	1	1	1	1	1	1	0	0	0	0	0	0	0	0	0	0	1
B3_063	1	71	2	1	NA	1	4	4	3	0	0	0	1	1	1	0	NA	NA	NA	1	1	1	1	1	1	1	1	1	1	1	3	1	1	1	1	1	1	1	0	0	0	0	0	0	0	0	0	0	0
B4_019	2	77	4	3	2	1	2	2	3	0	0	0	1	1	1	0	NA	NA	NA	1	1	1	1	1	1	1	1	1	1	NA	1	1	1	1	1	1	1	1	0	1	0	0	1	0	0	0	0	0	0
B1_095	1	72	4	4	1	2	2	2	3	0	0	0	1	0	1	0	NA	NA	NA	2	1	1	1	1	1	1	1	1	1	1	3	1	2	2	1	1	2	1	0	1	0	0	1	0	0	0	0	0	1
B3_066	1	74	2	2	NA	2	2	3	3	0	0	0	1	0	0	0	NA	NA	NA	1	1	1	1	1	1	1	1	1	1	1	2	1	1	1	1	1	1	1	0	1	0	0	0	1	0	0	0	0	0
B4_030	2	74	3	5	NA	1	2	3	3	0	0	0	1	0	0	0	NA	NA	NA	1	1	1	1	1	1	1	1	1	1	2	2	1	1	1	2	1	1	1	0	1	0	0	0	1	0	0	0	0	0
B1_097	1	77	4	2	2	1	1	2	2	0	0	0	1	0	0	1	2	2	1	2	1	1	1	1	1	1	1	1	1	2	4	4	2	4	1	1	2	2	1	0	0	0	1	0	0	1	0	0	1
B1_148	2	57	3	5	4	2	2	3	3	0	0	0	1	0	0	1	1	1	1	2	1	1	1	1	1	1	1	1	1	2	3	4	1	1	1	1	1	1	0	1	0	0	0	1	0	0	0	0	1
B4_059	1	71	2	4	3	2	3	1	3	0	0	0	1	1	1	0	NA	NA	NA	2	1	1	1	1	1	1	1	1	1	2	3	3	1	4	1	1	2	1	0	0	1	1	0	0	0	0	0	0	1
B1_132	2	78	3	2	1	2	3	3	3	0	0	0	1	0	0	0	NA	NA	NA	1	1	1	1	1	1	1	1	1	1	1	2	1	1	1	1	1	1	1	0	0	1	0	0	1	0	0	0	0	0
B3_030	2	78	4	2	NA	2	3	3	3	0	0	0	1	1	1	0	NA	NA	NA	2	1	1	1	1	1	1	1	1	1	0	3	2	1	2	1	1	2	2	0	0	1	0	0	1	0	0	0	0	1
B4_022	1	77	4	2	NA	1	3	3	3	0	0	0	1	1	0	0	NA	NA	NA	2	1	1	1	1	1	1	1	1	1	1	2	1	2	1	3	4	4	1	0	0	1	0	0	1	0	0	0	0	1
B4_036	2	81	4	5	NA	2	3	3	3	0	0	0	1	0	0	0	NA	NA	NA	1	1	1	1	1	1	1	1	1	1	2	3	1	1	1	1	1	1	1	0	0	1	0	0	1	0	0	0	0	0
B1_025	1	57	1	5	NA	2	3	3	1	0	0	1	2	1	1	1	2	2	2	3	1	1	1	1	1	1	1	1	1	3	4	1	1	1	2	2	3	1	0	0	1	0	0	1	1	0	1	1	0
B1_028	1	58	3	2	3	1	2	4	3	0	0	0	1	1	1	0	NA	NA	NA	1	1	1	1	1	1	1	1	1	1	2	4	4	4	2	1	0	4	2	0	1	0	0	0	0	0	0	0	0	0
B1_151	2	62	4	5	NA	2	2	4	3	0	0	0	1	1	0	0	NA	NA	NA	2	1	1	1	1	1	1	1	1	1	2	4	2	1	1	1	1	2	1	0	1	0	0	0	0	0	0	0	0	1
B1_039	2	79	4	2	4	2	2	3	3	0	0	0	1	1	0	0	NA	NA	NA	2	1	1	1	1	1	1	1	1	1	2	2	1	1	1	1	1	1	1	0	1	0	0	0	1	0	0	0	0	1
B4_013	1	69	2	4	1	1	2	2	3	0	0	0	1	1	1	0	NA	NA	NA	2	2	1	1	1	1	1	1	1	1	2	3	2	1	1	1	3	2	2	0	1	0	0	1	0	0	0	0	0	1
B3_021	2	84	4	2	4	1	3	2	3	0	0	1	1	0	0	1	2	1	2	2	1	1	1	1	1	1	1	1	1	1	3	1	1	1	1	2	2	1	0	0	1	0	1	0	0	0	0	0	1
B3_022	1	72	1	5	2	1	3	3	3	0	0	0	2	0	1	1	1	1	1	1	1	1	1	1	1	1	1	1	1	2	2	1	1	1	1	1	2	1	0	0	1	0	0	1	0	0	1	0	0
B3_034	1	84	2	2	1	1	3	3	2	0	0	0	1	1	0	1	2	1	1	2	1	1	1	1	1	1	1	1	1	2	0	2	1	2	2	4	3	2	0	0	1	0	0	1	0	1	0	0	1
B4_039	1	72	3	4	4	1	3	3	3	0	0	0	1	0	0	0	NA	NA	NA	2	1	1	1	1	1	1	1	1	1	1	2	4	1	1	1	1	1	1	0	0	1	0	0	1	0	0	0	0	1
B3_065	1	70	4	2	NA	2	3	3	3	0	0	0	1	1	1	0	NA	NA	NA	2	1	1	1	1	1	1	1	1	1	1	3	3	3	3	1	1	3	1	0	0	1	0	0	1	0	0	0	0	1
B3_078	2	75	4	2	NA	1	3	4	3	0	0	0	1	1	1	0	NA	NA	NA	2	1	1	1	1	1	1	1	1	1	2	4	2	1	2	1	1	2	1	0	0	1	0	0	0	0	0	0	0	1
B4_003	1	77	2	3	NA	1	3	1	3	0	0	0	1	1	1	0	NA	NA	NA	2	1	1	1	1	1	1	1	1	1	1	2	1	1	1	1	1	1	1	0	0	1	1	0	0	0	0	0	0	1
B1_066	1	53	1	4	3	1	3	4	3	0	0	0	1	1	1	0	NA	NA	NA	2	1	1	1	1	1	1	1	1	1	2	2	1	1	2	0	3	1	3	0	0	1	0	0	0	0	0	0	0	1
B4_015	1	68	2	4	1	2	1	3	3	0	0	0	1	1	1	0	NA	NA	NA	1	1	1	1	1	1	1	1	1	1	1	3	2	1	1	1	1	1	1	1	0	0	0	0	1	0	0	0	0	0
B1_018	2	72	3	3	3	2	4	2	3	0	0	0	1	1	1	0	NA	NA	NA	1	2	1	1	1	1	1	1	1	1	3	3	2	1	1	1	1	2	1	0	0	0	0	1	0	0	0	0	0	0
B1_170	2	63	2	2	4	2	4	3	3	0	0	0	1	1	1	0	NA	NA	NA	2	1	1	1	1	1	1	1	1	1	2	3	2	2	2	2	1	3	1	0	0	0	0	0	1	0	0	0	0	1
B4_010	2	52	3	5	4	2	4	4	3	0	0	0	1	0	1	0	NA	NA	NA	1	1	1	1	1	1	1	1	1	1	2	2	2	1	1	1	1	1	1	0	0	0	0	0	0	0	0	0	0	0
B3_013	2	63	4	5	NA	1	4	4	3	0	0	0	1	1	1	0	NA	NA	NA	2	1	1	1	1	1	1	1	1	1	2	2	1	1	1	1	2	2	2	0	0	0	0	0	0	0	0	0	0	1
B4_065	2	67	2	3	NA	1	4	4	3	0	0	0	1	0	0	0	NA	NA	NA	1	1	1	1	1	1	1	1	1	1	2	4	1	1	1	1	1	1	3	0	0	0	0	0	0	0	0	0	0	0
B1_125	2	52	2	4	4	2	4	4	3	0	0	0	1	1	0	0	NA	NA	NA	2	1	1	1	1	1	1	1	1	1	2	3	2	1	1	1	2	1	2	0	0	0	0	0	0	0	0	0	0	1
B1_190	1	77	2	2	NA	1	2	2	3	0	0	0	1	1	1	0	NA	NA	NA	1	1	1	1	1	1	1	1	1	1	1	2	1	2	2	3	1	1	1	0	1	0	0	1	0	0	0	0	0	0
B4_018	2	61	4	5	3	1	2	3	3	0	0	0	1	1	1	0	NA	NA	NA	1	1	1	1	1	1	1	1	1	1	1	0	2	1	1	1	1	2	1	0	1	0	0	0	1	0	0	0	0	0
B1_014	1	66	4	3	4	2	2	3	3	0	0	0	1	1	0	1	1	1	3	2	1	1	1	1	1	1	1	1	1	2	2	2	2	2	2	2	2	2	0	1	0	0	0	1	0	0	0	0	1
B1_164	1	64	3	1	NA	2	2	3	3	0	0	0	1	1	0	0	NA	NA	NA	1	1	1	1	1	1	1	1	1	1	2	3	1	3	1	1	1	1	1	0	1	0	0	0	1	0	0	0	0	0
B4_041	2	70	3	5	4	2	2	3	3	0	0	0	1	1	1	0	NA	NA	NA	2	1	1	1	1	1	1	1	1	1	1	3	1	2	1	1	1	2	1	0	1	0	0	0	1	0	0	0	0	1
B1_161	1	67	4	2	NA	1	2	3	3	0	0	0	1	1	1	0	NA	NA	NA	2	1	1	1	1	1	1	1	1	1	2	4	2	2	2	2	3	4	3	0	1	0	0	0	1	0	0	0	0	1
B4_060	2	70	3	5	NA	2	3	3	3	0	0	0	1	0	0	0	NA	NA	NA	1	1	1	1	1	1	1	1	1	1	1	2	1	1	1	1	1	1	1	0	0	1	0	0	1	0	0	0	0	0
B1_011	1	76	3	5	1	2	3	3	3	0	0	0	1	1	1	1	1	1	1	2	1	1	1	1	1	1	1	1	1	2	2	2	1	2	2	2	2	2	0	0	1	0	0	1	0	0	0	0	1
B3_018	1	73	2	1	2	2	3	3	3	0	0	0	1	1	0	0	NA	NA	NA	2	1	1	1	1	1	1	1	1	1	2	1	2	2	3	1	3	4	3	0	0	1	0	0	1	0	0	0	0	1
B4_062	2	65	1	2	NA	2	3	4	3	0	0	0	1	0	0	0	NA	NA	NA	1	1	1	1	1	1	1	1	1	1	2	3	1	1	1	1	1	1	1	0	0	1	0	0	0	0	0	0	0	0
B1_092	2	71	2	4	NA	1	1	1	3	0	0	0	1	0	0	1	2	1	1	3	2	1	1	1	1	1	1	1	1	3	4	4	2	3	1	1	2	1	1	0	0	1	0	0	0	0	0	1	0
B1_027	2	69	1	4	3	1	2	3	3	0	0	0	1	1	1	0	NA	NA	NA	2	1	1	1	1	1	1	1	1	1	2	3	3	1	2	1	2	2	2	0	1	0	0	0	1	0	0	0	0	1
B3_012	2	70	4	2	1	1	2	3	3	0	0	0	1	0	0	0	NA	NA	NA	2	1	1	1	1	1	1	1	1	1	1	1	1	1	1	1	1	1	1	0	1	0	0	0	1	0	0	0	0	1
B4_031	2	81	4	4	NA	1	2	3	3	0	0	0	1	0	1	0	NA	NA	NA	2	2	1	1	1	1	1	1	1	1	2	3	2	1	2	2	0	2	2	0	1	0	0	0	1	0	0	0	0	1
B4_048	2	83	4	1	NA	1	2	3	3	0	0	0	1	1	0	0	NA	NA	NA	2	2	1	1	1	1	1	1	1	1	2	3	3	1	2	1	1	2	1	0	1	0	0	0	1	0	0	0	0	1
B1_012	1	56	3	4	2	1	2	4	3	0	0	0	1	1	1	1	1	1	2	2	1	1	1	1	1	1	1	1	1	3	3	3	1	3	1	1	3	2	0	1	0	0	0	0	0	0	0	0	1
B4_016	1	81	2	4	1	1	2	4	3	0	0	0	1	1	0	0	NA	NA	NA	1	1	1	1	1	1	1	1	1	1	0	3	2	1	2	1	1	1	1	0	1	0	0	0	0	0	0	0	0	0
B1_094	2	66	NA	5	NA	1	3	4	3	0	0	0	1	0	0	0	NA	NA	NA	1	1	1	1	1	1	1	1	1	1	1	2	1	1	1	1	1	1	1	0	0	1	0	0	0	0	0	0	0	0
B3_024	1	75	2	4	4	1	3	4	3	0	0	0	1	0	1	0	NA	NA	NA	1	1	1	1	1	1	1	1	1	1	0	3	3	1	2	2	2	2	2	0	0	1	0	0	0	0	0	0	0	0
B1_056	2	75	2	4	2	1	3	3	3	0	0	0	1	1	1	0	NA	NA	NA	2	1	1	1	1	1	1	1	1	1	2	3	1	1	2	1	2	3	1	0	0	1	0	0	1	0	0	0	0	1
B1_065	2	64	2	2	NA	1	3	4	3	0	0	0	1	1	1	0	NA	NA	NA	2	1	1	1	1	1	1	1	1	1	2	3	2	1	2	1	1	2	1	0	0	1	0	0	0	0	0	0	0	1
B1_172	1	67	4	1	NA	2	3	3	3	0	0	0	1	1	0	1	1	1	2	1	1	1	1	1	1	1	1	1	1	1	3	2	2	1	1	1	2	1	0	0	1	0	0	1	0	0	0	0	0
B3_040	1	76	4	1	2	1	3	4	3	0	0	0	1	1	1	1	1	1	1	2	1	1	1	1	1	1	1	1	1	2	3	2	1	1	1	1	1	2	0	0	1	0	0	0	0	0	0	0	1
B1_116	1	55	4	4	NA	1	3	4	2	1	0	0	1	1	1	0	NA	NA	NA	3	1	1	1	1	1	1	1	1	1	2	3	4	4	4	3	4	4	3	0	0	1	0	0	0	0	1	0	1	0
B1_105	2	67	3	5	1	2	2	3	3	0	0	0	1	1	0	0	NA	NA	NA	2	1	1	1	1	1	1	1	1	1	1	3	2	1	1	1	1	1	1	0	1	0	0	0	1	0	0	0	0	1
B2_008	1	83	4	2	NA	2	2	4	3	0	0	0	2	0	0	1	2	1	1	1	1	1	1	1	1	1	1	1	1	1	2	1	1	1	1	1	1	1	0	1	0	0	0	0	0	0	1	0	0
B3_060	1	83	2	1	NA	2	2	2	3	0	0	0	1	0	0	0	NA	NA	NA	2	1	1	1	1	1	1	1	1	1	1	2	2	2	1	1	2	2	1	0	1	0	0	1	0	0	0	0	0	1
B4_037	1	73	4	5	NA	2	1	3	3	0	0	0	1	0	0	0	NA	NA	NA	2	1	1	1	1	1	1	1	1	1	1	3	2	1	2	1	1	2	1	1	0	0	0	0	1	0	0	0	0	1
B3_073	1	70	4	5	3	2	1	4	3	0	0	0	1	1	1	1	1	1	1	3	2	1	1	1	1	1	1	1	1	1	3	2	1	3	1	1	3	1	1	0	0	0	0	0	0	0	0	1	0
B1_017	1	68	3	4	2	1	3	3	3	0	0	0	1	1	0	0	NA	NA	NA	1	1	1	1	1	1	1	1	1	1	1	3	2	1	2	2	2	2	2	0	0	1	0	0	1	0	0	0	0	0
B1_022	2	74	4	2	3	2	3	4	3	0	0	0	1	1	1	1	1	1	1	2	NA	1	1	1	1	1	1	1	1	1	2	1	1	1	1	1	2	1	0	0	1	0	0	0	0	0	0	0	1
B1_031	1	66	3	2	1	2	1	4	2	0	0	0	1	1	1	1	2	2	1	2	1	1	1	1	1	1	1	1	1	2	3	3	1	2	2	2	2	1	1	0	0	0	0	0	0	1	0	0	1
B1_167	1	69	4	1	NA	2	1	4	2	0	0	0	1	0	0	1	2	2	1	2	2	1	1	1	1	1	1	1	1	1	4	2	2	2	1	1	2	1	1	0	0	0	0	0	0	1	0	0	1
B1_188	1	68	1	1	NA	1	1	4	3	0	0	0	1	0	0	1	2	2	2	1	1	1	1	1	1	1	1	1	1	2	3	1	1	1	1	1	1	1	1	0	0	0	0	0	0	0	0	0	0
B1_049	2	63	2	5	4	1	1	4	2	0	0	0	2	0	0	1	3	2	2	2	1	1	1	1	1	1	1	1	1	2	2	2	1	1	1	1	1	1	1	0	0	0	0	0	0	1	1	0	1
B2_006	2	80	4	5	2	2	4	4	3	0	0	0	1	1	1	1	1	1	1	1	2	1	1	1	1	1	1	1	1	2	0	2	1	2	2	0	2	0	0	0	0	0	0	0	0	0	0	0	0
B4_006	1	69	3	5	NA	2	1	3	3	0	0	0	1	0	0	0	NA	NA	NA	3	1	1	1	1	1	1	1	1	1	3	3	3	1	2	2	2	2	3	1	0	0	0	0	1	0	0	0	1	0
B1_021	2	74	2	5	2	1	2	3	3	0	0	0	1	0	1	0	NA	NA	NA	2	1	1	1	1	1	1	1	1	1	1	1	1	1	1	1	1	1	1	0	1	0	0	0	1	0	0	0	0	1
B4_038	1	65	2	2	NA	2	1	3	3	0	0	0	1	1	0	0	NA	NA	NA	1	1	1	1	1	1	1	1	1	1	1	3	1	1	2	1	1	1	1	1	0	0	0	0	1	0	0	0	0	0
B4_049	1	67	3	5	NA	1	1	4	3	0	0	0	1	1	1	0	NA	NA	NA	3	1	1	1	1	1	1	1	1	1	1	2	3	1	2	0	1	2	1	1	0	0	0	0	0	0	0	0	1	0
B4_035	2	80	4	2	NA	1	1	2	3	0	0	0	1	0	0	0	NA	NA	NA	1	1	1	1	1	1	1	1	1	1	1	2	1	1	1	1	1	1	1	1	0	0	0	1	0	0	0	0	0	0
B1_040	1	63	3	1	1	2	2	3	3	0	0	0	2	1	0	1	1	2	2	3	1	1	1	1	1	1	1	1	1	2	0	4	2	3	2	1	2	1	0	1	0	0	0	1	0	0	1	1	0
B4_051	1	59	4	2	NA	1	2	3	3	0	0	0	1	1	0	0	NA	NA	NA	2	1	1	1	1	1	1	1	1	1	2	3	2	3	2	1	1	4	1	0	1	0	0	0	1	0	0	0	0	1
B1_147	1	69	1	4	NA	1	1	4	3	0	0	0	1	0	0	0	NA	NA	NA	1	1	1	1	1	1	1	1	1	1	1	3	1	1	1	1	1	1	1	1	0	0	0	0	0	0	0	0	0	0
B1_144	2	64	2	2	4	2	1	4	3	0	0	0	1	0	0	0	NA	NA	NA	3	1	1	1	1	1	1	1	1	1	1	2	4	1	4	4	4	4	1	1	0	0	0	0	0	0	0	0	1	0
B1_160	2	71	3	5	2	1	2	3	3	0	0	0	1	1	0	0	NA	NA	NA	1	1	1	1	1	1	1	1	1	1	1	2	1	1	1	1	1	1	1	0	1	0	0	0	1	0	0	0	0	0
B1_124	1	70	4	1	NA	1	1	3	3	0	0	0	1	1	0	0	NA	NA	NA	1	1	1	1	1	1	1	1	1	1	1	3	2	1	1	1	1	1	1	1	0	0	0	0	1	0	0	0	0	0
B1_180	1	77	4	1	1	1	2	3	3	0	0	0	1	0	0	1	1	1	1	1	2	1	1	1	1	1	1	1	1	2	3	2	2	2	1	1	2	1	0	1	0	0	0	1	0	0	0	0	0
B2_012	2	79	3	5	NA	2	2	1	3	0	0	0	2	0	1	1	1	1	1	1	1	1	1	1	1	1	1	1	1	2	3	1	2	2	1	1	2	1	0	1	0	1	0	0	0	0	1	0	0
B1_074	2	69	4	4	3	2	1	3	3	0	0	0	1	1	1	0	NA	NA	NA	2	1	1	1	1	1	1	1	1	1	2	3	1	1	1	0	2	1	1	1	0	0	0	0	1	0	0	0	0	1
B1_134	1	63	4	2	3	1	1	4	3	0	0	0	1	1	1	0	NA	NA	NA	2	1	1	1	1	1	1	1	1	1	2	4	1	1	1	1	1	1	1	1	0	0	0	0	0	0	0	0	0	1
B1_013	2	63	2	5	4	1	1	4	2	0	0	0	2	1	1	1	2	2	2	2	1	1	1	1	1	1	1	1	1	1	2	2	1	2	2	1	1	1	1	0	0	0	0	0	0	1	1	0	1
B1_136	2	65	4	2	4	2	1	2	3	0	0	0	1	1	1	0	NA	NA	NA	2	1	1	1	1	1	1	1	1	1	2	4	4	1	4	4	4	4	4	1	0	0	0	1	0	0	0	0	0	1
B4_063	2	70	2	4	1	1	1	3	3	0	0	0	1	1	0	0	NA	NA	NA	1	1	1	1	1	1	1	1	1	1	1	3	2	2	2	2	1	2	1	1	0	0	0	0	1	0	0	0	0	0
B1_006	1	56	3	5	3	2	1	4	NA	0	0	0	NA	1	0	1	NA	NA	NA	2	1	1	1	1	1	1	1	1	1	1	3	2	1	1	1	1	2	1	1	0	0	0	0	0	NA	NA	NA	0	1
B3_085	1	73	4	2	1	1	1	3	3	0	0	0	1	1	1	1	2	2	2	2	2	1	1	1	2	1	1	1	1	2	3	2	1	2	1	2	2	2	1	0	0	0	0	1	0	0	0	0	1
B3_023	1	73	3	5	4	2	4	4	3	0	0	0	1	0	0	0	NA	NA	NA	1	1	1	1	1	1	1	1	1	2	1	2	1	1	1	1	2	1	1	0	0	0	0	0	0	0	0	0	0	0
B4_057	1	65	3	5	NA	2	4	3	3	0	0	0	1	0	0	0	NA	NA	NA	1	1	2	1	1	1	1	1	1	1	1	2	1	1	1	2	1	1	1	0	0	0	0	0	1	0	0	0	0	0
B4_054	1	68	3	2	NA	2	3	3	3	0	0	0	1	0	0	0	NA	NA	NA	1	3	2	1	1	1	1	1	1	1	2	2	1	1	1	0	1	1	1	0	0	1	0	0	1	0	0	0	0	0
B4_002	2	68	4	4	2	1	4	4	3	0	0	1	1	1	1	0	NA	NA	NA	2	1	1	1	1	1	1	1	1	2	2	4	3	1	3	2	2	2	2	0	0	0	0	0	0	0	0	0	0	1
B1_178	1	67	3	5	NA	2	4	4	3	0	0	0	1	1	1	0	NA	NA	NA	1	1	1	1	1	1	1	1	1	2	2	3	2	1	2	2	3	1	1	0	0	0	0	0	0	0	0	0	0	0
B4_020	1	68	4	1	NA	2	3	3	3	0	0	0	1	0	1	0	NA	NA	NA	1	1	2	1	1	1	1	1	1	1	2	2	2	1	2	1	2	1	2	0	0	1	0	0	1	0	0	0	0	0
B1_064	1	75	4	5	NA	1	3	3	3	0	0	0	1	1	1	0	NA	NA	NA	2	1	2	1	1	1	1	1	1	1	2	3	2	1	3	2	2	2	2	0	0	1	0	0	1	0	0	0	0	1
B1_084	1	71	2	5	NA	1	3	4	3	0	0	0	2	1	1	0	NA	NA	NA	2	1	2	1	1	1	1	1	1	1	1	2	1	1	1	1	1	1	1	0	0	1	0	0	0	0	0	1	0	1
B1_169	1	67	2	4	NA	2	4	4	3	0	0	0	1	1	1	0	NA	NA	NA	2	1	2	1	1	1	1	1	1	1	1	3	1	2	1	2	1	1	0	0	0	0	0	0	0	0	0	0	0	1
B1_181	1	76	2	4	4	2	4	3	3	0	0	0	1	1	0	1	1	1	1	2	1	1	1	2	1	1	1	1	1	2	3	4	1	3	2	1	2	1	0	0	0	0	0	1	0	0	0	0	1
B3_069	2	67	4	2	4	2	4	3	3	0	0	0	1	1	1	1	1	1	1	2	1	1	2	1	1	1	1	1	1	2	3	2	1	1	1	1	1	1	0	0	0	0	0	1	0	0	0	0	1
B1_102	1	67	2	5	NA	1	1	4	2	0	0	0	2	0	1	1	3	1	1	2	1	2	1	1	1	1	1	1	1	2	3	1	1	1	3	2	3	1	1	0	0	0	0	0	0	1	1	0	1
B1_120	2	65	2	2	NA	1	1	4	2	0	1	0	2	1	0	1	2	2	2	1	1	2	1	1	1	1	1	1	1	2	3	1	1	1	2	1	1	1	1	0	0	0	0	0	0	1	1	0	0
B1_140	1	81	2	1	2	2	2	2	3	0	0	0	1	0	1	1	1	2	2	2	1	1	1	1	1	1	2	1	1	1	2	1	1	1	1	1	1	1	0	1	0	0	1	0	0	0	0	0	1
B1_067	2	76	4	3	2	1	2	3	3	0	0	0	1	1	1	0	NA	NA	NA	2	2	2	1	1	1	1	1	1	1	2	2	2	2	3	3	4	2	3	0	1	0	0	0	1	0	0	0	0	1
B3_086	1	75	2	2	1	2	4	4	3	0	0	0	1	0	0	1	1	1	1	1	1	1	1	1	1	1	1	1	2	1	2	1	1	1	2	1	2	1	0	0	0	0	0	0	0	0	0	0	0
B3_054	2	66	3	5	NA	2	4	4	3	0	0	0	1	1	1	1	1	1	1	2	1	2	1	1	1	1	1	1	1	2	3	2	2	2	2	2	2	1	0	0	0	0	0	0	0	0	0	0	1
B1_119	2	74	4	5	4	2	4	3	3	0	0	0	1	0	0	0	NA	NA	NA	2	1	1	1	1	1	1	1	1	2	2	3	2	1	2	1	2	2	1	0	0	0	0	0	1	0	0	0	0	1
B1_004	2	65	4	5	4	1	3	2	3	0	0	0	1	1	1	1	1	1	1	2	1	2	1	1	1	1	1	1	1	2	3	2	2	2	1	2	3	2	0	0	1	0	1	0	0	0	0	0	1
B1_035	1	75	2	2	1	1	3	3	3	0	0	0	1	1	1	1	1	1	2	2	1	2	1	1	1	1	1	1	1	0	4	2	2	2	2	0	1	1	0	0	1	0	0	1	0	0	0	0	1
B4_058	2	72	2	1	2	1	3	3	3	0	0	0	1	1	1	0	NA	NA	NA	2	1	2	1	1	1	1	1	1	1	2	3	2	1	2	1	1	2	1	0	0	1	0	0	1	0	0	0	0	1
B1_016	1	67	4	4	4	1	4	4	3	0	0	0	1	0	1	0	NA	NA	NA	2	1	2	1	1	1	1	1	1	1	2	2	2	1	2	2	2	2	2	0	0	0	0	0	0	0	0	0	0	1
B1_034	2	79	3	2	NA	2	4	4	3	0	0	0	1	1	0	1	NA	NA	NA	1	2	1	1	1	1	1	1	1	2	1	2	1	1	1	1	1	1	1	0	0	0	0	0	0	0	0	0	0	0
B3_046	2	79	4	1	2	2	2	4	3	0	0	0	1	0	1	0	NA	NA	NA	2	1	1	1	1	1	1	1	1	2	1	2	1	1	1	1	1	1	1	0	1	0	0	0	0	0	0	0	0	1
B1_075	1	76	3	4	2	1	3	2	3	0	0	0	2	1	1	1	1	1	3	1	1	1	1	1	1	1	1	1	2	1	2	1	1	2	1	1	1	1	0	0	1	0	1	0	0	0	1	0	0
B1_111	1	83	2	2	3	1	3	2	3	0	0	0	2	0	1	1	1	1	2	2	1	1	1	1	1	1	1	2	1	2	3	2	1	3	3	2	3	2	0	0	1	0	1	0	0	0	1	0	1
B1_171	1	57	3	5	4	1	3	4	3	0	0	0	1	1	1	0	NA	NA	NA	2	1	2	1	1	1	1	1	1	1	4	2	3	3	3	0	2	3	1	0	0	1	0	0	0	0	0	0	0	1
B1_176	1	74	4	4	NA	1	3	4	3	0	0	0	1	NA	NA	0	NA	NA	NA	1	1	1	1	1	1	1	1	1	2	1	3	1	1	1	1	0	1	1	0	0	1	0	0	0	0	0	0	0	0
B1_087	2	74	3	5	1	1	3	2	3	0	0	0	1	1	1	0	NA	NA	NA	2	1	2	1	1	1	1	1	1	1	2	4	1	1	1	1	1	3	1	0	0	1	0	1	0	0	0	0	0	1
B1_149	1	56	3	4	2	2	3	3	3	0	0	0	1	1	1	0	NA	NA	NA	2	1	1	1	1	1	1	1	2	1	1	4	4	3	2	1	1	2	4	0	0	1	0	0	1	0	0	0	0	1
B3_014	1	80	2	5	NA	1	3	3	3	0	0	0	1	1	1	0	NA	NA	NA	2	1	2	1	1	1	1	1	1	1	2	3	2	1	1	2	2	2	2	0	0	1	0	0	1	0	0	0	0	1
B4_047	2	70	4	1	NA	2	1	2	3	0	0	0	1	1	1	0	NA	NA	NA	2	2	1	1	1	1	1	1	2	1	2	2	4	1	4	1	1	1	1	1	0	0	0	1	0	0	0	0	0	1
B3_026	1	78	4	1	NA	2	3	3	3	0	0	0	1	1	1	0	NA	NA	NA	1	1	1	1	1	1	1	1	1	2	2	4	2	1	2	2	2	1	2	0	0	1	0	0	1	0	0	0	0	0
B1_157	1	71	4	2	2	1	4	3	3	0	0	0	1	1	1	0	NA	NA	NA	3	1	1	2	1	1	1	1	1	1	2	3	4	1	4	1	3	3	3	0	0	0	0	0	1	0	0	0	1	0
B1_086	2	65	4	2	2	2	2	1	1	0	0	0	NA	1	1	1	2	2	1	3	1	1	1	1	2	1	1	1	1	2	3	3	1	3	3	3	3	2	0	1	0	1	0	0	1	0	NA	1	0
B4_053	1	67	3	2	NA	2	1	3	3	0	0	0	1	1	0	0	NA	NA	NA	2	1	2	1	1	1	1	1	1	1	2	3	3	3	4	3	1	3	1	1	0	0	0	0	1	0	0	0	0	1
B3_007	1	83	2	2	2	1	2	3	3	0	0	0	1	0	0	0	NA	NA	NA	2	1	2	1	1	1	1	1	1	1	2	2	2	1	2	2	1	2	1	0	1	0	0	0	1	0	0	0	0	1
B2_013	1	68	3	5	NA	1	3	4	3	0	0	0	2	1	1	0	NA	NA	NA	2	1	1	1	1	2	1	1	1	1	2	4	3	2	1	1	1	1	1	0	0	1	0	0	0	0	0	1	0	1
B3_006	2	77	3	5	NA	2	3	4	3	0	0	0	1	1	1	0	NA	NA	NA	2	1	1	2	1	1	1	1	1	1	2	2	1	1	2	1	1	1	1	0	0	1	0	0	0	0	0	0	0	1
B1_126	2	64	4	2	NA	2	1	4	2	0	0	0	1	0	0	1	1	1	1	2	1	1	1	1	1	1	1	1	2	2	3	1	1	2	1	1	1	1	1	0	0	0	0	0	0	1	0	0	1
B3_048	1	70	1	2	NA	2	1	4	3	0	0	0	1	1	0	1	1	1	1	2	1	1	1	2	1	1	1	1	1	2	3	3	1	3	2	2	1	2	1	0	0	0	0	0	0	0	0	0	1
B4_017	1	73	2	4	4	1	2	3	3	0	0	0	1	1	1	0	NA	NA	NA	2	1	1	1	2	1	1	1	1	1	2	1	1	1	1	1	1	1	1	0	1	0	0	0	1	0	0	0	0	1
B1_061	2	56	2	1	2	2	2	1	3	0	0	1	1	1	0	1	2	2	2	3	1	1	1	1	1	1	1	1	2	2	3	2	2	2	2	2	2	2	0	1	0	1	0	0	0	0	0	1	0
B1_051	2	82	4	5	2	1	1	1	3	0	0	0	1	1	1	0	NA	NA	NA	1	3	1	1	1	1	1	1	1	2	1	3	3	2	2	1	0	1	2	1	0	0	1	0	0	0	0	0	0	0
B3_074	2	65	4	5	NA	1	3	4	3	0	0	0	1	0	0	1	1	1	1	2	1	1	1	1	1	1	1	1	2	2	2	3	1	3	2	3	3	3	0	0	1	0	0	0	0	0	0	0	1
B1_001	1	66	4	4	3	2	3	4	NA	0	0	0	1	1	0	NA	NA	NA	NA	2	1	1	1	1	1	1	1	1	2	2	4	4	1	2	2	2	2	2	0	0	1	0	0	0	NA	NA	0	0	1
B4_050	2	56	3	2	NA	2	1	3	3	0	0	0	1	1	1	0	NA	NA	NA	2	1	1	1	2	1	1	1	1	1	2	3	2	2	4	1	1	2	1	1	0	0	0	0	1	0	0	0	0	1
B2_004	2	74	4	4	4	2	2	3	3	0	0	0	1	1	1	0	NA	NA	NA	2	1	1	1	1	1	1	2	1	1	2	3	1	1	2	1	1	3	2	0	1	0	0	0	1	0	0	0	0	1
B1_158	1	61	1	2	3	1	2	3	3	0	0	0	1	1	0	1	2	2	1	2	1	2	1	1	1	1	1	1	1	2	3	3	2	2	1	2	1	2	0	1	0	0	0	1	0	0	0	0	1
B3_020	2	69	3	5	3	1	4	4	3	0	0	0	1	1	1	0	NA	NA	NA	2	1	1	2	1	1	1	1	1	1	2	3	2	1	2	1	2	2	1	0	0	0	0	0	0	0	0	0	0	1
B3_056	1	76	4	5	NA	2	1	4	3	0	0	0	1	1	1	0	NA	NA	NA	2	1	1	1	2	1	1	1	1	1	2	2	0	1	2	1	1	1	1	1	0	0	0	0	0	0	0	0	0	1
B1_081	2	64	2	1	4	2	3	4	3	0	0	0	1	1	1	0	NA	NA	NA	2	1	1	2	1	1	1	1	1	1	2	4	3	2	4	2	2	3	2	0	0	1	0	0	0	0	0	0	0	1
B3_036	2	71	2	4	NA	2	3	4	3	0	0	0	1	0	0	1	1	1	1	3	1	1	1	2	1	1	1	1	1	2	3	3	1	2	1	1	3	1	0	0	1	0	0	0	0	0	0	1	0
B4_043	1	71	4	1	1	2	3	2	3	0	0	0	1	0	0	0	NA	NA	NA	1	1	1	1	2	1	1	1	1	1	2	1	1	1	1	1	1	1	1	0	0	1	0	1	0	0	0	0	0	0
B1_055	2	77	2	1	3	1	2	3	3	0	0	0	2	1	1	1	1	1	2	1	1	1	1	1	1	1	1	1	2	1	3	2	1	1	3	3	3	1	0	1	0	0	0	1	0	0	1	0	0
B1_189	2	62	3	5	2	1	1	4	2	0	0	0	2	0	0	1	2	2	2	2	1	2	1	1	1	1	1	1	1	1	2	2	1	1	1	1	1	1	1	0	0	0	0	0	0	1	1	0	1
B3_050	2	46	3	5	3	1	2	4	3	0	0	0	1	1	0	0	NA	NA	NA	2	1	1	2	1	1	1	1	1	1	2	3	3	1	2	1	2	2	2	0	1	0	0	0	0	0	0	0	0	1
B4_056	1	61	4	1	NA	2	1	3	3	0	0	0	1	1	1	0	NA	NA	NA	2	1	2	1	1	1	1	1	1	1	1	3	2	1	1	1	1	3	1	1	0	0	0	0	1	0	0	0	0	1
B1_185	2	52	2	4	4	2	1	4	3	1	0	0	1	1	1	0	NA	NA	NA	1	1	1	1	2	1	1	1	1	1	2	3	1	1	2	1	1	1	1	1	0	0	0	0	0	0	0	0	0	0
B1_007	2	72	4	5	1	2	1	3	2	0	0	0	NA	1	0	1	3	2	1	2	1	2	1	1	1	2	1	1	1	2	3	2	2	2	2	2	2	2	1	0	0	0	0	1	0	1	NA	0	1
B1_182	1	79	2	2	NA	1	2	3	3	0	0	0	2	1	1	1	2	2	2	3	1	2	1	2	1	1	1	1	1	3	3	4	1	4	2	2	3	2	0	1	0	0	0	1	0	0	1	1	0
B4_025	2	61	3	1	4	2	2	2	3	0	0	0	1	1	0	0	NA	NA	NA	2	1	1	2	2	1	1	1	1	1	2	3	2	2	2	2	2	2	1	0	1	0	0	1	0	0	0	0	0	1
B1_002	2	78	4	3	3	NA	4	4	3	0	0	0	NA	1	1	1	1	1	2	2	1	2	1	1	1	1	1	1	2	0	3	1	1	1	2	1	1	1	0	0	0	0	0	0	0	0	NA	0	1
B3_025	2	83	4	4	4	1	3	1	3	0	1	0	1	1	1	0	NA	NA	NA	1	2	2	1	2	1	1	1	1	1	2	2	2	1	1	1	1	1	1	0	0	1	1	0	0	0	0	0	0	0
B1_101	1	76	3	3	3	1	2	2	3	0	0	0	1	0	1	0	NA	NA	NA	2	1	1	2	2	1	1	1	1	1	2	3	2	1	2	1	2	2	2	0	1	0	0	1	0	0	0	0	0	1
B3_071	2	69	4	4	4	2	2	3	3	0	0	0	1	1	1	0	NA	NA	NA	2	1	1	1	2	1	1	1	1	2	2	3	3	1	2	1	1	1	2	0	1	0	0	0	1	0	0	0	0	1
B1_096	2	70	4	4	4	1	4	4	3	0	0	0	2	0	0	0	NA	NA	NA	3	1	3	1	1	1	1	1	1	1	3	3	3	2	1	1	2	3	1	0	0	0	0	0	0	0	0	1	1	0
B3_057	1	70	2	5	3	1	4	4	3	0	0	0	1	1	1	1	1	1	1	2	2	1	1	1	1	1	2	2	1	3	3	3	3	3	2	1	2	3	0	0	0	0	0	0	0	0	0	0	1
B2_010	2	68	2	4	2	2	2	4	3	0	0	0	1	1	1	1	1	1	1	1	1	3	1	1	1	1	1	1	1	2	3	1	1	1	3	1	3	1	0	1	0	0	0	0	0	0	0	0	0
B3_037	1	77	4	4	NA	1	3	4	3	0	0	0	1	1	1	0	NA	NA	NA	3	1	1	1	1	2	1	1	1	2	3	4	2	1	2	2	4	4	4	0	0	1	0	0	0	0	0	0	1	0
B3_015	1	75	3	2	NA	1	3	3	3	0	0	0	1	1	1	0	NA	NA	NA	2	2	1	3	1	1	1	1	1	1	1	2	1	0	0	1	4	1	1	0	0	1	0	0	1	0	0	0	0	1
B4_023	2	68	3	1	NA	2	3	2	3	0	0	0	1	1	1	0	NA	NA	NA	1	1	2	1	2	1	1	1	1	1	3	2	1	1	1	1	1	1	1	0	0	1	0	1	0	0	0	0	0	0
B1_184	1	51	2	5	4	1	3	4	3	0	0	0	2	1	1	1	2	2	2	3	1	2	1	1	1	1	1	2	1	3	4	3	2	2	1	1	3	1	0	0	1	0	0	0	0	0	1	1	0
B1_047	1	72	4	3	NA	2	4	4	3	0	0	0	1	1	1	1	1	1	2	2	1	1	1	2	1	1	1	1	2	3	3	3	1	3	3	3	2	2	0	0	0	0	0	0	0	0	0	0	1
B4_009	1	55	2	4	4	1	2	2	3	0	0	0	1	1	0	0	NA	NA	NA	2	1	1	1	1	1	1	1	1	3	2	3	2	1	2	2	2	3	4	0	1	0	0	1	0	0	0	0	0	1
B1_036	2	52	4	3	2	1	1	3	3	0	0	0	2	0	0	0	NA	NA	NA	2	1	1	1	2	1	1	1	1	2	3	3	3	1	2	2	2	2	2	1	0	0	0	0	1	0	0	1	0	1
B3_087	1	76	4	2	NA	1	3	3	3	0	0	0	1	1	1	1	1	1	1	2	1	2	1	2	1	1	1	1	1	2	4	3	2	3	1	1	2	1	0	0	1	0	0	1	0	0	0	0	1
B1_080	2	61	3	5	4	1	1	4	2	0	0	0	1	0	1	1	1	1	1	2	1	2	2	1	1	1	1	1	1	2	3	2	2	2	2	2	2	2	1	0	0	0	0	0	0	1	0	0	1
B4_052	1	70	3	2	NA	2	2	3	3	0	0	0	1	1	0	0	NA	NA	NA	2	1	3	1	1	1	1	1	1	1	1	3	2	1	1	1	1	2	1	0	1	0	0	0	1	0	0	0	0	1
B4_001	1	69	3	1	1	2	1	3	3	0	0	0	1	1	0	0	NA	NA	NA	2	1	1	2	2	1	1	1	1	1	2	3	2	2	2	2	2	2	2	1	0	0	0	0	1	0	0	0	0	1
B1_143	2	77	2	1	2	2	2	4	2	0	0	0	1	0	0	1	2	2	1	1	2	1	1	1	1	1	1	1	3	1	3	2	1	1	1	1	1	2	0	1	0	0	0	0	0	1	0	0	0
B1_152	1	68	4	2	NA	2	3	1	3	0	0	0	1	1	1	1	1	1	1	3	1	2	1	2	1	1	1	1	1	3	4	2	4	1	4	1	4	1	0	0	1	1	0	0	0	0	0	1	0
B2_005	2	80	3	5	NA	2	3	3	3	0	0	0	1	1	0	0	NA	NA	NA	2	2	1	1	1	1	1	1	1	3	2	3	2	3	2	3	2	3	2	0	0	1	0	0	1	0	0	0	0	1
B3_003	1	72	4	2	1	2	3	3	3	0	0	0	1	1	1	1	1	1	1	2	2	1	2	1	1	1	1	1	2	2	2	2	1	2	1	0	0	0	0	0	1	0	0	1	0	0	0	0	1
B1_162	1	59	3	5	3	1	3	4	3	0	0	0	1	1	0	0	NA	NA	NA	2	1	2	2	1	1	1	1	1	1	2	4	2	1	2	2	2	2	1	0	0	1	0	0	0	0	0	0	0	1
B3_019	1	61	2	5	4	2	3	4	3	0	0	0	1	0	1	1	1	1	1	3	2	1	1	2	1	1	2	1	1	3	3	4	2	4	2	2	1	2	0	0	1	0	0	0	0	0	0	1	0
B2_003	2	69	NA	5	1	1	2	4	3	0	0	0	1	1	1	1	1	1	1	3	2	1	1	2	1	1	1	1	2	3	4	3	3	4	3	3	3	3	0	1	0	0	0	0	0	0	0	1	0
B3_017	2	66	4	5	4	1	2	4	3	0	0	0	1	1	1	1	1	1	1	2	1	1	3	1	1	1	1	1	1	2	4	2	1	2	1	3	2	2	0	1	0	0	0	0	0	0	0	0	1
B4_044	1	61	3	2	4	2	1	2	3	0	0	0	1	1	1	0	NA	NA	NA	2	1	1	1	2	1	1	1	2	1	3	4	1	1	4	1	1	2	1	1	0	0	0	1	0	0	0	0	0	1
B3_052	1	57	2	5	4	2	3	4	2	0	0	0	1	1	0	1	2	2	2	3	2	2	1	1	1	1	1	1	2	2	3	3	3	3	3	4	3	2	0	0	1	0	0	0	0	1	0	1	0
B1_150	2	63	3	2	4	2	2	3	3	0	0	0	1	1	1	0	NA	NA	NA	2	1	1	1	2	1	1	1	2	1	2	2	1	1	2	1	1	2	1	0	1	0	0	0	1	0	0	0	0	1
B1_063	1	47	2	4	NA	2	2	2	3	0	0	0	1	0	1	1	1	1	1	2	1	2	1	1	1	1	1	1	2	2	4	2	1	2	1	2	3	2	0	1	0	0	1	0	0	0	0	0	1
B1_085	2	78	4	5	4	1	2	2	3	0	0	0	1	1	1	0	NA	NA	NA	2	1	2	1	1	2	1	1	1	1	3	4	3	1	2	2	2	2	2	0	1	0	0	1	0	0	0	0	0	1
B1_044	2	79	4	3	NA	2	1	3	3	0	0	0	1	1	1	0	NA	NA	NA	2	3	1	1	1	1	1	1	2	2	3	3	4	3	4	2	4	4	4	1	0	0	0	0	1	0	0	0	0	1
B4_028	1	57	3	1	3	1	3	3	3	0	0	0	1	1	0	0	NA	NA	NA	2	1	1	2	2	1	2	1	1	1	2	2	0	2	2	2	0	0	2	0	0	1	0	0	1	0	0	0	0	1
B3_051	1	70	4	5	4	1	3	3	3	0	0	0	1	1	1	1	1	1	1	2	1	2	2	1	1	2	1	1	1	2	3	2	1	2	3	2	1	1	0	0	1	0	0	1	0	0	0	0	1
B1_033	2	59	3	5	4	1	2	4	3	0	0	0	1	0	0	0	NA	NA	NA	2	1	2	1	1	1	2	2	1	1	3	3	2	2	3	2	2	3	2	0	1	0	0	0	0	0	0	0	0	1
B1_020	2	56	4	2	1	2	4	4	3	0	0	0	1	1	1	1	3	1	3	2	1	1	2	1	1	1	1	2	2	2	3	2	1	2	2	2	2	2	0	0	0	0	0	0	0	0	0	0	1
B1_108	1	64	3	4	NA	2	4	3	3	0	0	0	1	1	1	0	NA	NA	NA	2	1	1	1	3	1	1	1	2	1	3	3	3	1	4	1	3	1	3	0	0	0	0	0	1	0	0	0	0	1
B1_187	2	69	3	5	NA	1	4	4	3	0	0	0	1	1	1	0	NA	NA	NA	1	1	2	1	1	1	1	1	2	2	2	2	2	1	1	2	1	2	1	0	0	0	0	0	0	0	0	0	0	0
B4_004	1	63	3	3	1	1	3	4	3	0	0	0	1	1	0	0	NA	NA	NA	3	1	2	1	2	2	1	1	1	1	4	4	3	1	4	1	0	3	3	0	0	1	0	0	0	0	0	0	1	0
B1_168	1	63	4	2	2	2	2	3	2	0	0	0	1	1	1	1	3	1	2	2	1	3	1	1	1	1	1	2	1	2	4	3	4	4	4	4	4	4	0	1	0	0	0	1	0	1	0	0	1
B1_050	2	51	3	5	4	1	1	4	1	0	0	0	2	1	1	1	3	2	1	2	1	2	1	1	1	1	1	1	3	2	4	2	2	2	3	2	2	3	1	0	0	0	0	0	1	0	1	0	1
B1_068	2	57	3	5	4	1	1	4	1	0	0	1	1	1	0	1	3	2	1	3	1	3	1	1	1	1	1	2	1	1	3	3	3	2	3	2	3	2	1	0	0	0	0	0	1	0	0	1	0
B3_070	2	76	4	3	NA	2	1	4	3	0	0	0	1	1	1	1	2	2	2	2	2	2	2	2	1	1	1	1	1	2	3	2	1	2	1	1	2	2	1	0	0	0	0	0	0	0	0	0	1
B3_044	2	57	4	2	4	2	2	4	2	0	0	0	1	0	1	1	2	2	1	3	1	2	2	2	1	1	1	1	1	2	4	2	1	3	2	1	2	2	0	1	0	0	0	0	0	1	0	1	0
B1_024	2	52	3	5	4	1	4	4	3	0	0	0	1	1	1	0	NA	NA	NA	3	1	1	2	2	2	1	1	1	1	2	3	4	1	2	2	2	2	2	0	0	0	0	0	0	0	0	0	1	0
B1_010	1	44	4	4	2	2	1	2	1	0	0	0	2	1	0	1	3	2	1	2	1	2	3	1	1	1	1	1	1	2	3	2	1	2	0	2	1	2	1	0	0	0	1	0	1	0	1	0	1
B1_076	2	69	2	1	2	2	3	4	3	0	0	0	1	1	0	1	2	1	1	3	3	2	3	1	1	1	1	1	1	4	3	4	2	0	4	1	4	1	0	0	1	0	0	0	0	0	0	1	0
B3_068	1	76	4	1	1	2	3	3	3	0	0	0	1	1	1	0	NA	NA	NA	2	1	3	1	2	1	1	1	1	1	2	3	4	2	2	2	1	2	2	0	0	1	0	0	1	0	0	0	0	1
B4_024	1	65	4	1	NA	1	2	4	3	0	0	0	1	1	1	0	NA	NA	NA	2	1	2	2	2	1	1	1	1	1	2	4	3	2	3	3	0	3	1	0	1	0	0	0	0	0	0	0	0	1
B1_155	1	78	4	2	1	1	2	2	3	0	0	0	1	0	0	0	NA	NA	NA	2	1	1	1	1	1	1	2	1	3	1	3	2	1	1	1	1	1	1	0	1	0	0	1	0	0	0	0	0	1
B1_032	2	75	4	2	2	2	1	3	3	0	0	0	1	1	1	0	NA	NA	NA	3	1	3	2	1	1	1	1	1	1	3	2	3	2	4	3	2	2	2	1	0	0	0	0	1	0	0	0	1	0
B1_137	1	59	3	5	4	2	1	3	2	0	0	0	2	1	0	1	3	1	2	2	1	1	1	2	1	1	1	2	2	2	3	3	2	3	3	1	2	2	1	0	0	0	0	1	0	1	1	0	1
B1_048	2	71	2	3	4	1	2	3	3	0	0	0	1	0	1	0	NA	NA	NA	3	1	2	2	1	2	1	1	1	1	2	3	3	1	3	3	2	3	3	0	1	0	0	0	1	0	0	0	1	0
B1_112	2	63	3	5	4	1	1	4	3	0	0	0	1	1	1	0	NA	NA	NA	2	1	1	2	1	1	1	2	2	1	4	4	3	2	4	1	1	2	2	1	0	0	0	0	0	0	0	0	0	1
B4_012	1	78	3	1	1	2	2	2	3	0	0	0	1	0	0	0	NA	NA	NA	1	1	1	2	1	2	2	2	1	1	3	4	4	1	4	2	2	4	2	0	1	0	0	1	0	0	0	0	0	0
B1_038	1	65	4	5	2	2	3	2	3	0	0	0	1	1	0	1	1	1	1	3	1	1	1	2	1	2	2	1	2	2	4	2	1	1	3	2	0	3	0	0	1	0	1	0	0	0	0	1	0
B3_059	1	72	2	4	NA	2	2	4	2	0	0	0	1	1	1	1	3	1	3	3	1	2	2	1	2	1	1	1	2	2	3	3	2	3	2	2	3	3	0	1	0	0	0	0	0	1	0	1	0
B1_106	1	76	2	5	3	1	2	4	3	0	0	0	1	1	1	0	NA	NA	NA	3	1	1	1	1	1	1	2	2	3	2	4	3	1	2	1	3	1	4	0	1	0	0	0	0	0	0	0	1	0
B3_081	1	72	4	1	1	2	4	4	3	0	0	0	1	1	0	0	NA	NA	NA	3	1	3	1	2	1	1	1	2	1	3	4	3	1	3	3	1	3	1	0	0	0	0	0	0	0	0	0	1	0
B3_082	1	63	4	2	2	2	4	3	3	0	0	0	1	1	1	0	NA	NA	NA	3	1	2	2	2	1	1	1	2	1	2	4	2	2	3	1	1	1	1	0	0	0	0	0	1	0	0	0	1	0
B1_083	1	81	4	2	NA	1	2	3	3	0	0	0	1	1	0	0	NA	NA	NA	1	1	1	1	2	2	1	1	1	3	2	2	1	1	2	0	1	1	1	0	1	0	0	0	1	0	0	0	0	0
B3_067	1	63	2	5	3	2	4	4	3	0	0	0	1	1	1	0	NA	NA	NA	3	1	3	1	2	1	1	1	1	2	3	3	4	1	3	1	1	2	1	0	0	0	0	0	0	0	0	0	1	0
B4_005	1	69	4	1	NA	1	2	2	3	0	0	0	1	1	1	0	NA	NA	NA	2	2	1	1	1	2	1	2	2	2	2	1	1	1	1	1	1	1	1	0	1	0	0	1	0	0	0	0	0	1
B1_131	1	68	2	4	NA	2	2	4	3	0	0	0	1	1	0	0	NA	NA	NA	2	2	1	2	1	1	1	1	3	2	2	3	1	1	1	3	1	3	1	0	1	0	0	0	0	0	0	0	0	1
B3_058	2	60	4	5	NA	2	3	4	3	0	0	0	1	0	1	0	NA	NA	NA	2	1	3	1	1	1	1	1	1	3	2	4	1	1	2	1	2	1	4	0	0	1	0	0	0	0	0	0	0	1
B3_001	1	79	4	2	2	1	3	3	3	0	0	0	1	1	0	1	1	1	1	2	2	2	2	2	1	1	1	1	2	2	3	2	3	3	3	2	2	2	0	0	1	0	0	1	0	0	0	0	1
B1_186	1	58	2	2	NA	1	2	2	3	0	0	0	1	1	1	0	NA	NA	NA	2	1	2	1	2	1	1	1	3	1	3	4	2	3	3	3	3	3	1	0	1	0	0	1	0	0	0	0	0	1
B3_002	2	71	1	4	2	1	3	4	3	0	0	0	1	1	0	0	NA	NA	NA	3	1	3	2	2	1	1	1	1	1	2	4	4	1	2	1	2	2	1	0	0	1	0	0	0	0	0	0	1	0
B1_163	1	54	3	5	3	2	1	2	3	0	0	0	1	0	1	0	NA	NA	NA	3	1	1	1	3	1	1	1	3	1	3	4	4	3	4	2	1	2	1	1	0	0	0	1	0	0	0	0	1	0
B3_010	1	68	2	4	NA	2	4	4	3	0	0	0	1	1	1	0	NA	NA	NA	2	1	2	1	1	2	2	1	2	2	2	3	2	2	3	2	3	3	2	0	0	0	0	0	0	0	0	0	0	1
B1_154	1	74	4	4	1	2	1	4	3	0	0	0	1	1	1	1	1	1	1	3	1	3	3	1	1	2	1	1	1	3	4	4	1	2	4	3	3	3	1	0	0	0	0	0	0	0	0	1	0
B3_061	1	72	2	5	4	2	2	4	3	0	0	0	1	0	1	0	NA	NA	NA	2	1	3	1	2	1	2	1	2	1	2	4	3	3	3	2	3	3	3	0	1	0	0	0	0	0	0	0	0	1
B4_032	1	76	2	5	NA	1	3	1	3	0	0	0	1	0	1	1	NA	NA	NA	1	1	1	1	2	1	1	2	2	3	2	3	1	1	2	2	1	2	3	0	0	1	1	0	0	0	0	0	0	0
B1_127	1	69	3	5	1	2	2	2	3	0	0	0	1	1	0	1	2	2	2	1	1	1	2	3	2	1	2	1	1	4	4	4	4	4	4	4	2	2	0	1	0	0	1	0	0	0	0	0	0
B3_043	2	68	4	2	2	1	3	4	3	0	0	0	1	0	1	0	NA	NA	NA	3	1	2	2	2	1	1	1	1	3	2	3	3	1	4	1	1	2	2	0	0	1	0	0	0	0	0	0	1	0
B3_035	1	69	2	1	NA	1	2	4	3	0	0	0	1	1	1	1	1	1	1	3	1	3	1	1	1	1	2	2	2	3	4	3	4	4	4	3	3	3	0	1	0	0	0	0	0	0	0	1	0
B4_026	1	58	3	5	NA	2	2	2	3	0	0	0	1	1	1	0	NA	NA	NA	3	1	2	3	1	1	2	1	1	3	3	3	4	2	3	2	2	2	2	0	1	0	0	1	0	0	0	0	1	0
B1_138	1	65	3	1	NA	1	1	3	2	0	0	0	1	1	0	1	2	3	2	3	1	3	1	2	1	1	1	2	3	4	4	4	1	4	4	1	4	4	1	0	0	0	0	1	0	1	0	1	0
B3_041	1	76	4	5	NA	2	4	3	3	0	0	0	1	1	1	0	NA	NA	NA	2	1	2	2	2	2	1	1	2	2	2	2	2	1	2	2	1	2	1	0	0	0	0	0	1	0	0	0	0	1
B4_042	2	81	4	4	NA	1	3	2	3	0	0	0	1	0	0	0	NA	NA	NA	1	3	1	3	3	1	1	3	1	1	1	2	1	1	1	1	1	1	1	0	0	1	0	1	0	0	0	0	0	0
B1_026	1	73	2	1	2	1	2	2	3	0	0	0	1	1	0	0	NA	NA	NA	2	2	2	1	2	2	1	2	2	2	3	4	4	2	4	1	4	4	4	0	1	0	0	1	0	0	0	0	0	1
B1_090	1	76	2	5	4	2	2	2	3	0	0	0	1	1	1	1	2	1	2	3	2	2	2	3	1	1	2	2	1	4	4	4	3	4	3	2	4	4	0	1	0	0	1	0	0	0	0	1	0
B3_072	2	71	3	5	1	2	3	4	3	0	0	0	NA	1	1	0	NA	NA	NA	2	1	2	2	2	2	1	1	2	2	2	3	3	2	3	3	3	2	2	0	0	1	0	0	0	0	0	NA	0	1
B4_033	2	81	3	5	NA	1	3	3	3	0	0	0	1	1	1	0	NA	NA	NA	3	2	2	2	2	1	2	2	2	2	3	3	4	1	3	2	2	3	3	0	0	1	0	0	1	0	0	0	1	0
B4_011	1	70	3	4	2	1	3	3	3	0	0	0	1	1	0	0	NA	NA	NA	2	2	2	2	1	2	2	2	2	2	2	3	2	2	2	2	2	2	2	0	0	1	0	0	1	0	0	0	0	1
B1_115	1	72	4	4	1	1	1	3	3	0	0	0	1	1	1	0	NA	NA	NA	2	1	2	2	2	2	1	2	2	2	2	3	2	1	2	3	1	3	2	1	0	0	0	0	1	0	0	0	0	1
B1_071	2	69	3	5	NA	2	2	2	3	0	0	0	1	1	1	0	NA	NA	NA	3	2	1	2	2	2	1	2	2	3	3	4	4	2	4	2	3	4	2	0	1	0	0	1	0	0	0	0	1	0
B3_079	2	71	2	5	4	2	3	4	3	0	0	0	1	0	0	0	NA	NA	NA	1	2	1	2	3	1	1	2	2	3	1	1	1	1	1	3	1	1	1	0	0	1	0	0	0	0	0	0	0	0
B1_052	2	56	2	4	4	2	2	1	2	0	0	0	1	1	1	1	2	2	1	3	2	2	2	2	1	1	3	1	3	3	4	4	4	4	1	4	4	4	0	1	0	1	0	0	0	1	0	1	0
B1_069	2	70	3	5	1	1	3	3	3	0	0	0	2	1	1	1	1	1	2	3	1	2	2	2	2	2	2	2	2	2	2	2	2	3	2	0	2	2	0	0	1	0	0	1	0	0	1	1	0
B3_027	1	79	3	5	1	1	3	3	3	0	0	0	1	1	0	1	2	1	1	2	1	2	2	2	2	2	3	1	2	1	2	2	2	2	2	3	2	2	0	0	1	0	0	1	0	0	0	0	1
B1_113	2	65	3	5	NA	2	1	4	3	0	0	0	1	1	1	0	NA	NA	NA	3	1	3	1	3	1	1	1	3	3	3	4	3	3	3	2	1	3	2	1	0	0	0	0	0	0	0	0	1	0
B4_034	1	84	3	1	NA	2	1	1	3	0	0	0	1	0	0	0	NA	NA	NA	3	2	1	2	3	1	2	3	3	2	4	4	4	2	4	2	2	1	4	1	0	0	1	0	0	0	0	0	1	0
B1_088	2	42	3	5	NA	1	1	4	1	1	0	0	2	0	0	1	2	2	1	3	1	3	3	1	2	1	3	2	2	3	4	3	2	2	2	1	3	3	1	0	0	0	0	0	1	0	1	1	0
B1_153	2	71	4	2	1	2	2	1	3	0	1	0	1	1	0	0	NA	NA	NA	3	1	2	3	2	2	2	2	3	2	3	4	2	2	3	2	3	4	2	0	1	0	1	0	0	0	0	0	1	0
B3_076	2	83	3	1	1	2	3	4	3	0	0	0	1	0	0	0	NA	NA	NA	1	2	1	2	3	3	3	3	2	3	1	3	3	1	0	3	3	2	3	0	0	1	0	0	0	0	0	0	0	0
B3_011	1	47	4	4	4	1	1	4	3	0	0	0	1	1	1	1	1	1	1	3	1	3	3	3	1	3	1	3	3	4	4	3	3	3	3	3	3	3	1	0	0	0	0	0	0	0	0	1	0
B3_028	1	60	2	5	4	2	1	4	3	0	0	0	1	1	0	0	NA	NA	NA	3	1	3	3	2	2	1	2	3	3	3	4	3	4	2	3	3	4	3	1	0	0	0	0	0	0	0	0	1	0
B2_002	1	75	3	2	1	2	2	2	3	0	0	0	1	1	0	1	1	2	1	1	2	2	3	3	3	3	3	3	3	2	0	2	1	0	2	0	0	2	0	1	0	0	1	0	0	0	0	0	0
B1_091	1	59	1	2	NA	2	1	1	2	0	0	0	2	1	1	1	2	3	2	3	1	3	3	3	3	2	3	3	3	4	4	4	4	4	4	4	4	4	1	0	0	1	0	0	0	1	1	1	0
[truncated: 30 more columns]
